# Supplementary material for: How Dendrites Affect Online Recognition Memory
Source: PLoS Comput Biol. 2019 May 3;15(5):e1006892. doi: 10.1371/journal.pcbi.1006892 (PMC6527246; doi:10.1371/journal.pcbi.1006892)
Supplement: S1 Data — (ZIP) [file pcbi.1006892.s002.zip]

Archive with 16 entries (13 files):
- Plos data:code/
- Plos data:code/.DS_Store
- __MACOSX/
- __MACOSX/Plos data:code/
- __MACOSX/Plos data:code/._.DS_Store
- Plos data:code/ATrunk.zip
- __MACOSX/Plos data:code/._ATrunk.zip
- Plos data:code/Xundong code.zip
- __MACOSX/Plos data:code/._Xundong code.zip
- Plos data:code/README.txt
- __MACOSX/Plos data:code/._README.txt
- Plos data:code/Figure data.zip
- __MACOSX/Plos data:code/._Figure data.zip
- Plos data:code/BG noise and generalization.zip
- __MACOSX/Plos data:code/._BG noise and generalization.zip
- __MACOSX/._Plos data:code
