# Supplementary material for: How Dendrites Affect Online Recognition Memory
Source: PLoS Comput Biol. 2019 May 3;15(5):e1006892. doi: 10.1371/journal.pcbi.1006892 (PMC6527246; doi:10.1371/journal.pcbi.1006892)
Supplement: S1 Data — (ZIP) [file pcbi.1006892.s002.zip › Plos data:code/README.txt]

This folder contains all data from figures in paper "How Dendrites Affect Online Recognition Memory" by Wu, Mel, Strouse, and Mel. It also contains the simulation code used to produce the figures.


Folders:

Contact: Xundong E. Wu; wuxundong@gmail.com
- Figure data: contains all data from all paper figures 
- ATrunk: contains code and raw results of analytical model
- Xundong code: contains code for network simulations

Contact: Gabriel C. Mel; meldefon@gmail.com
- BG noise and generalization: contains code and some data from supplementary figures
